# Supplementary material for: Transposable element insertions in 1000 Swedish individuals
Source: PLoS One. 2023 Jul 28;18(7):e0289346. doi: 10.1371/journal.pone.0289346 (PMC10381067; doi:10.1371/journal.pone.0289346)
Supplement: S2 File — (XLSX) [file pone.0289346.s002.xlsx]

## Sheet: Table 1
Hearing loss
ABHD12
ACTG1
ADGRV1
ALMS1
ANKH
ARSG
ATP6V1B1
BCS1L
BSND
BTD
BTD
C10ORF2
CACNA1D
CD151
CDH23
CDK9
CDKN1C
CEP250
CEP78
CHD7
CHSY1
CIB2
CLPP
CLRN1
COL11A1
COL11A2
COL2A1
COL2A1
COL4A3
COL4A4
COL4A5
COL4A6
COL9A1
COL9A2
COL9A3
DCAF17
DFNB31
DLX5
DNMT1
EDN3
EDNRB
EIF3F
ESPN
EYA1
FDXR
FGF3
FITM2
FOXI1
GATA3
GJA1
HARS
HARS2
HOXB1
KCNE1
KCNJ10
KCNQ1
KIT
LARS2
LRP2
MAN2B1
MANBA
MGP
MITF
MT-ATP6
MT-ATP8
MT-CO1
MT-CO2
MT-CO3
MT-CYB
MT-ND1
MT-ND2
MT-ND3
MT-ND4
MT-ND4L
MT-ND5
MT-ND6
MT-RNR1
MT-RNR2
MT-TA
MT-TC
MT-TD
MT-TE
MT-TF
MT-TG
MT-TH
MT-TI
MT-TK
MT-TL1
MT-TL2
MT-TM
MT-TN
MT-TP
MT-TQ
MT-TR
MT-TS1
MT-TS2
MT-TT
MT-TV
MT-TW
MT-TY
MYH9
MYO7A
NDP
NLRP3
PAX3
PCDH15
PDZD7
PEX1
PEX26
PEX6
PISD
POLR1C
POLR1D
PRPS1
SALL1
SEMA3E
SIX1
SIX5
SLC19A2
SLC26A4
SLC52A2
SLC52A3
SLITRK6
SMAD4
SNAI2
SOX10
TBL1X
TCOF1
TFAP2A
TIMM8A
TSHZ1
TUBB4B
TYR
USH1C
USH1G
USH2A
VCAN
WFS1
XYLT2

## Sheet: Table 2
Neurofibromatosis
KIT
KITLG
LZTR1
NF1
NF2
PTPN11
RAF1
SMARCB1
SPRED1

## Sheet: Table 3
All protein coding
MT-ND1
MT-ND2
MT-CO1
MT-CO2
MT-ATP8
MT-ATP6
MT-CO3
MT-ND3
MT-ND4L
MT-ND4
MT-ND5
MT-ND6
MT-CYB
KIR2DL3
KIR2DL1
KIR2DL3
KIR3DL2
KIR2DS4
INTS3
PCMTD2
KIR2DS4
KIR2DS4
KIR2DS5
KIR2DS4
KIR2DS4
KIR2DS3
KIR2DL4
NCR1
KIR2DL2
KIR2DL2
KIR2DL4
KIR2DL4
KIR3DL2
KIR3DL3
KIR3DL1
KIR2DL4
KIR2DL4
KIR3DL1
KIR2DL1
KIR2DL4
KIR3DL3
KIR2DS4
KIR3DL2
KIR2DL4
FCAR
OPRL1
KIR3DL1
NPBWR2
KIR3DL1
KIR2DS5
KIR2DL1
KIR3DP1
KIR2DL3
KIR2DS2
KIR2DS2
MYT1
KIR3DL3
KIR2DL5B
KIR2DL4
KIR3DL1
KIR3DL1
KIR2DL1
KIR3DL1
KIR3DS1
KIR2DL2
KIR2DL4
KIR2DL1
KIR3DL1
KIR2DL2
KIR3DL1
KIR3DL1
KIR2DL2
KIR3DL2
KIR2DL3
KIR3DL3
KIR2DL4
KIR2DS5
KIR2DS4
KIR2DL2
KIR3DL3
KIR2DL5A
KIR3DL3
FCAR
FCAR
KIR2DS1
KIR3DL2
KIR2DS4
KIR2DL3
KIR2DS2
KIR3DL1
KIR3DL2
KIR3DL1
KIR2DL4
KIR2DL4
KIR2DL1
KIR3DL3
KIR2DL4
KIR2DL5B
KIR2DS4
KIR2DL1
KIR2DL1
KIR2DL1
KIR2DS1
KIR2DL4
KIR2DL5A
KIR3DL3
KIR2DS5
KIR2DL5B
KIR3DL1
KIR3DS1
KIR3DL2
KIR3DL3
KIR2DS2
KIR2DS2
KIR2DL3
KIR3DP1
KIR2DL5B
FCAR
KIR3DL2
KIR2DS3
KIR3DL1
KIR2DL4
KIR2DL3
KIR3DL3
KIR2DL1
NCR1
SBNO2
PTCHD3
KIR2DS1
DNAH10
KIR2DL5B
KIR3DL2
KIR3DL3
KIR2DL1
KIR2DL1
KIR2DL3
NCR1
KIR3DL2
KIR3DL2
FCAR
KIR3DS1
KIR2DS2
KIR3DL2
SNTG2
KIR3DL2
KIR2DL3
KIR2DL4
OR9G4
FCAR
OR5G3
KIR2DL5B
KIR3DL1
KIR2DS2
KIR2DS2
KIR2DS1
KIR2DL2
KIR3DL3
OR9G1
KIR3DL1
KIR3DL3
KIR2DS3
OR9G9
GATAD2B
CCDC92
KIR3DL3
KIR2DL4
ZNF430
ZNF85
KIR2DL3
SLC27A3
KIR2DL1
KIR3DL3
KIR2DS2
NCR1
KIR2DS3
KIR2DL5A
KIR3DL3
KIR2DL2
KIR3DS1
KIR3DS1
KIR2DL4
KIR3DL3
KIR2DL3
KIR2DS5
KIR2DL4
ZNF66
KIR2DS4
KIR2DL2
KIR2DL4
KIR2DL5A
PIWIL1
KIR3DL2
KIR3DL3
KIR3DL2
KRTAP9-2
KRTAP9-4
KRTAP9-6
KIR2DL4
KRTAP9-7
KIR2DL2
KRTAP29-1
KRTAP9-9
KIR2DS2
PPIAL4F
DHX36
KIR3DL3
DLG5
KIR3DL3
KIR2DS4
KIR2DL1
KIR3DL2
KIR3DL2
KIR2DL1
KIR2DS4
KIR3DL3
KIR3DL2
ARHGEF26
KIR2DL1
KIR2DS4
KIR2DS4
KIR2DL4
KIR2DL3
KIR3DL3
NCR1
KIR3DL2
KIR3DL3
FTCD
ADI1
KRTAP9-9
TRAPPC12
KRTAP9-2
KRTAP9-4
KRTAP9-3
KIR3DL1
KRTAP29-1
KIR3DL3
SNTG2
KIR3DL2
KIR2DL5A
LSS
KIR2DS1
NCR1
KIR2DL1
TPO
PROP1
HS3ST6
KRT20
KIR2DS4
KIR2DL1
KCNQ2
ERICH1
KIR2DL1
KRTAP3-1
KRTAP3-2
PROP1
KRTAP4-9
KRTAP2-4
KIR2DL3
KIR2DL1
KRT23
ABCB11
SPATC1L
G6PC2
SLC45A2
RXFP3
KIR2DL3
ADAMTS12
KIR2DS3
KIR2DL4
SPC25
KIR3DS1
KIR2DL3
APOBEC3A
GARRE1
TUBGCP5
SEPTIN9
KIR3DL2
LSM14A
KIR3DL1
KRT40
GOLGA6L1
CRIM1
NOSTRIN
KRTAP1-1
KRTAP4-11
CYFIP1
KRTAP1-3
KRTAP4-16
KRT12
DLGAP2
KRTAP1-5
KRT39
CNTNAP2
RPS17
GOLGA6L22
AADACL2
KRTAP2-1
SKA1
METRNL
KRTAP3-3
KRTAP2-3
ZNF43
KRTAP4-12
KIR3DL3
KRTAP1-4
PAXBP1
ZNF100
KIR2DS1
KRTAP4-8
C21orf62
KIR3DL2
KIR2DL5A
GOLGA6L1
KCNIP4
CPEB1
KIR2DL4
TBCD
LRRC56
MAFIP
SMN2
TUBGCP5
CTDP1
DECR2
KIR2DS4
AP2A2
KIR3DL1
SNTB2
PHRF1
UTP4
SINHCAF
GART
ABR
MEGF11
DNAJC28
UGT2A3
B3GNTL1
IFNGR2
MUC6
UGT2B10
PRB1
RAB11FIP3
GTF2H2
UGT2B15
KRTAP5-6
KRTAP5-1
KRTAP5-4
KRTAP5-5
TMPRSS11E
TMEM50B
NDUFA6
DUSP8
TCF20
IFITM10
KRTAP5-3
KRTAP5-2
SMDT1
YTHDC1
KIR2DL4
CYP2D7
NKD2
GOLGA6L9
KRTAP5-2
KRTAP5-3
KRTAP5-4
KRTAP5-1
KRTAP5-5
DUSP8
SLC12A7
LMNTD2
TIMM22
NXN
MUC4
GOLGA6L10
GOLGA6L10
RNH1
MUC20
KIR2DP1
KIF26B
MUC4
MUC4
OR10A3
OR5P2
OR5P3
OR10A6
NLRP10
KIR3DL2
KIR3DL3
SERF1B
SMDT1
KIR2DS2
NDUFA6
KIR3DL1
TARM1
CYP2D6
MBOAT7
NAIP
KIR2DL3
CNOT3
KIR2DS1
DRD4
DEAF1
KIR3DL2
CLK2
OR2T6
OR2T2
OR2T4
RDH13
IRF7
OR2T7
OR2T1
BDH1
OR2T3
TSEN34
TARM1
MUC20
OR2T5
TMEM179
VSTM1
OR2W1
OR14J1
TRIM27
GP6
C14orf180
MCCC2
MUC4
NCR1
PKLR
KIR3DL3
KIR3DL3
NLRP2
LILRA4
HRAS
ZNF311
BDP1
FAM120B
GP6
LENG1
CNOT3
OR2B3
VSTM1
LAIR1
KIR2DL4
SCAMP3
LST1
NCR1
MUC20
DENND11
LENG1
RASSF7
NLRP7
RPS9
MUC4
ZNF729
ZNF676
GBA
RDH13
RPS9
LILRA2
SSBP1
VSTM1
NLRP7
DLL1
CDHR5
OR8U9
OR8J2
OSCAR
OR8U8
OR5T3
OR5T2
OR8K3
OR8H1
OR5T1
OR8K1
OR8J1
SMN1
MBOAT7
NLRP7
TSEN34
TFPT
OR2J3
MICB
CNOT3
GP6
DEFB104B
TFPT
AGK
KIR2DL2
SERF1A
DEFB105B
PRPF31
PRR23D1
WEE2
DEFB4B
LILRB1
DEFB103B
MBOAT7
KIR2DL4
ZNF705G
NDUFA3
HCN3
KIR2DS4
CYP2D7
PRPF31
DEFB107B
NLRP2
NDUFA3
TRIM10
KIR3DL2
SPAG11B
OSCAR
SCT
FAM189B
PTDSS2
VSTM1
OSCAR
DEFB106B
RNF39
NLRP2
MUC21
TNF
OR11A1
PRAMEF5
LENG1
FAM20C
MOG
PRAMEF18
RPS9
BTG3
NDUFA3
PRAMEF8
NLRP2
KIR2DS4
LILRA5
MBOAT7
OR2J3
KIR3DL2
HNRNPCL2
OR5V1
PRAMEF25
TFPT
OR14J1
PRPF31
NDUFA6
CNOT3
HNRNPCL4
PRAMEF33
OR11A1
PRAMEF9
SMDT1
LY6G6F
CYP2D6
PSORS1C1
NCR1
TSEN34
OR2W1
HLA-DRA
PPP1R11
LENG1
BTNL2
TARM1
NDUFA3
NCR1
NCR1
MUC20
LTB
RDH13
NDUFA3
CEACAM4
OR2B3
LINC01556
RDH13
PSMB9
TCF20
TSEN34
CEACAM21
RPS9
KIR2DL1
LILRA3
MBOAT7
FAM189A1
ATP23
GABBR1
RPS9
NLRP7
CEACAM7
NLRP7
PTPRN2
APBA2
OR11A1
OR2B3
LILRB2
HLA-G
OSCAR
KIR3DX1
KIR3DS1
LILRA6
ZFP57
OR2J2
GP6
MSH5-SAPCD1
PHLDA2
CARS1
MUC20
HLA-G
IQSEC3
CTSO
TFPT
FAM20C
PRPF31
HERC2
MROH5
SPPL2C
KIR2DS5
ASIC5
FCAR
TDO2
PTP4A3
SLC39A11
TARM1
TFPT
SLC5A8
WNT3
GOLGA8G
DHX16
GPR20
DLGAP2
FCAR
ANO4
ARHGAP27
APOM
MAMDC2
HSPA1B
KIR2DS1
GABBR1
KIR3DL2
KIR3DX1
OCA2
C4B_2
NAIP
LILRB2
RPH3AL
KIR2DL2
NSMCE3
KIR2DL5A
KIR2DL1
MUC6
ZNF311
KIR2DS4
LINC01556
PSORS1C1
MUC2
VSTM1
CHRFAM7A
OR2J3
APBA1
SERPINF1
WNT9B
PPP1R10
SCARF1
TTYH1
KIR3DL2
ARHGAP11B
LILRB2
NSF
PRH2
ARHGAP11A
TAF9
AP2A2
TAS2R30
TAS2R19
TAS2R8
TAS2R7
LRRC37A2
TAS2R50
TAS2R43
STK19
TAS2R14
OSCAR
TAS2R9
TRPV5
TAS2R31
TAS2R13
RAD17
TAS2R46
TAS2R20
MAS1L
PRR4
ZFP57
OR2H2
ATAT1
ZNF280B
ARMC10
NEU1
KCNQ1
TRPM1
PLEKHM1
ZNF280A
TSEN34
TLCD2
NAP1L4
PRAME
WDR81
TRIM39
GP6
MYOM2
NLRP7
MAPT
TAS2R10
RPP21
LY6G5C
KIR2DS2
CRHR1
LLCFC1
TFPT
TRIM10
NAPEPLD
NDUFA3
RDH13
HSPA1A
LILRB5
MBOAT7
TRPV6
HSPA1L
GPSM3
NLRP2
SCGB1C2
C22orf15
HLA-B
KRT31
RXRB
RPH3AL
PRPF31
SMARCB1
AZU1
SLC43A2
KRT33A
LST1
OR2W1
LSM2
KRT37
PRTN3
KRTAP16-1
KRT34
CNOT3
KRTAP17-1
PRSS2
LILRB1
KRT33B
ZBED9
KIR3DL3
CCL4L2
OR12D2
OR5V1
PLPPR3
PRSS1
PRPF31
PRRT1
ATP6V1G3
MED16
CLIC1
LENG8
TJP1
LENG1
TBC1D3I
PTPRC
TARM1
LILRA4
LY6G6E
RPS9
MIF
KBTBD11
OR6V1
MRPS18B
DOC2B
MGAM2
HLA-DOB
ARHGEF10
PLEKHM1
DERL3
ELANE
CNOT3
LAIR1
MRPS18B
RILP
CFD
OR2H2
RPP21
HLA-DRB3
OR9A2
ARHGAP27
PSMB9
SLC2A11
EPHB6
CDKN1C
LENG1
LAIR1
CCL3L3
OR12D3
OR2J2
OR2B3
SLC22A18
MICB
TSBP1
MUC20
ARL17B
PRPF8
GP6
CCL18
ATAT1
PSORS1C2
SALL3
CCL4L2
GOLGA8J
TRIM39
TCF19
GREM1
ATP9B
CHRNA7
CDK7
NCR3
CES5A
OR14J1
FAN1
BTNL2
TBC1D3B
MAPT
NLRP2
SAPCD1
SCG5
PPP1R11
BRD2
MTMR10
AGPAT1
KLF13
MGAM
DDAH2
GSDMD
OR12D2
HLA-DRB4
KANSL1
CCL3
PRSS58
NCF4
CCL3L3
POLR1H
MARCHF8
CCL4
ZFP57
OR13A1
ALOX5
LILRA6
SERPINF2
GTF2H2
PVALB
OR12D3
GNL1
KEL
CDC42EP5
TAP1
NCR1
CES1
LRRC37A
ZC3H3
PYCR3
LY6G6E
PPP1R11
TRIM26
KIR3DL3
VWA7
MRPS18B
LRRC37A3
EGFL8
TAMM41
HLA-DRB4
EEF1D
KIR3DL1
TNXB
MUC20
OR2H1
TRIM15
DDT
TRIM69
OR2J3
LTA
DDR1
KIF5C
KANSL1
NRM
MICB
RPP21
POMZP3
OR2J2
GSTT1
MUC4
KIR2DL3
TNXB
SPPL2C
LILRA1
TC2N
ARL17B
TRARG1
NXN
PPT2
POLR1H
YWHAE
GNL1
UPK3B
GSTT2
LILRA3
PPP2R3B
LILRA6
SPDYE16
ABR
NLRP7
B2M
CHCHD10
LILRA5
ABHD16A
DTX2
NSF
HSPA1L
LRRC37A2
GSTT4
PRRT1
DDTL
MMP11
MDC1
MCCD1
FLOT1
LILRB5
ZNF251
OR10C1
HLA-DQB2
EGFL8
CATSPERB
OR2J3
GSTT2B
APOL5
HLA-A
PPP1R18
LAIR2
RBFOX2
TCF19
PPP2R3B
MCCC2
NEU1
OR11A1
STH
PPT2
HLA-DMB
CRHR1
LSM2
LENG9
TBX22
NLRP2
OR10C1
HLA-DQB2
GTF2H2C_2
OR4M2B
ERMARD
RNF39
SAPCD1
C2
POTEB3
MSH5-SAPCD1
TAP1
ADAM2
PFDN6
SPACA7
PSORS1C1
FRG2
TRIM27
KIR2DL2
CEP72
TUBGCP3
KIR3DL3
TCF19
SLC9A3
GPI
NEU1
HLA-DMA
LAIR2
FRG1
UBD
LTB
MOG
LILRB4
RDH13
BTNL2
VARS1
VARS1
LTB
CUTA
C2
GAL3ST2
NEU4
DLGAP2
ATP9B
SALL3
CLN8
BAG6
FCAR
WNT3
LILRB4
KIR3DL2
GARRE1
DYNLT2
TIMM22
MARVELD2
RNF5
EHMT2
NDUFA3
TRIM31
RTP5
CNOT3
LSM2
PDCD1
C6orf15
GRK1
BDP1
APOM
TMEM255B
TMC4
OR2H1
ADAM9
LENG1
HSPA1A
TSEN34
TFPT
EGFL8
TRIM10
PRPF31
HSPA1L
TRIM27
LPCAT1
ADAM32
LILRB3
BAAT
TAF4
KIR2DL4
PLPPR1
LY6G6F-LY6G6D
CDH4
HLA-G
RDH13
SAPCD1
TUBB
B3GALT4
NLRP7
LINC01556
OR2J2
SNHG32
DHX16
CLPTM1L
NCR3
GLIS2
TSBP1
NCR1
MBOAT7
HLA-DMB
OCLN
VASN
DHX16
MAPK15
CORO7-PAM16
LY6L
LY6H
SERF1B
TRIM39
TRIM40
NPIPA5
VSTM1
NLRP2
NOMO1
PTPRK
TAS2R20
GNL1
FAM83H
TAS2R30
PRB1
GFUS
NMRAL1
TAS2R50
TAS2R19
PRB3
CCDC125
TSEN34
MSH5
SLC6A3
LY6E
KIR3DL1
TAS2R42
PSMB8
ADAM18
TAS2R9
LY6G5B
PRH2
CCL23
BRD2
MBOAT7
HLA-DRB1
HLA-DPA1
TAS2R7
PRR4
RPS9
LAIR1
TARM1
TBC1D3G
BAG6
GP6
TAS2R31
TAS2R8
TAS2R13
AK6
PRB4
TAS2R43
PUF60
HMOX2
PRH1
MSH5
TNXB
DDAH2
TAS2R10
TAS2R14
OSCAR
TAS2R46
SMN2
CCL16
DDX52
VSTM1
TSEN34
PRY
RRN3
MRPS36
MDC1
USP9Y
RNF39
HLA-F
KIR2DS4
HLA-E
RPS9
TBC1D3K
RING1
IER3
OR2T4
FKBPL
OR2T2
OR2T1
RPS18
OR2T6
GNL1
OR2T7
OR2T3
OR2T5
TUBB
HLA-DPB1
OR14J1
AIF1
OR12D3
LINC01556
TNF
OR2J3
HLA-A
LILRB3
PPP1R11
LYZL6
LY6G6C
LILRB4
RPP21
MRPL45
TRIM40
PRY2
PARN
LY6G5C
OR2B3
UBD
OR5V1
NAPRT
HLA-DOA
TBC1D3L
HLA-DMA
CLIC1
LY6G6F
EIF1AY
PAM16
OR2W1
ZNF311
AGER
BPY2
ACACA
CCDC166
HLA-DRB1
ZNF707
POLR1H
HLA-DRA
DNAJA3
GNL1
MDC1
TRIM40
LST1
TRIM31
ABCF1
EHMT2
TSPY10
PLA2G10
LY6G6E
TARM1
TRIM15
VSTM1
CFB
CNOT3
KIR3DX1
TSPY1
GTF2H4
CDIP1
TIGD5
ZNF623
RPS9
MROH6
RBMY1D
NDUFA3
OSCAR
CEP20
SCRIB
ABHD16A
RDH13
LAIR2
TFPT
LTA
PRPF31
KIR2DL3
NFKBIL1
LILRB4
LENG9
LILRA2
CORO7
HSFY2
MPIG6B
GP6
THEMIS
PDXDC1
PSORS1C2
HLA-F
VARS1
LILRA6
ABCF1
GABBR1
TTYH1
OR11A1
KDM5D
DDAH2
SLC44A4
CEP170
OR2H2
C6orf15
AGER
TNF
PBX2
LILRA2
OR12D2
RPS18
OSCAR
COL11A2
AGER
TRIM39
TRIM15
LILRB2
LENG8
MPIG6B
HSFY1
AKT3
TGIF2LY
RBMY1F
AIF1
KIR2DL4
HSPA1A
TNXB
KIR2DL1
HLA-A
LILRA3
ABCC6
GABBR1
CDY2A
CNOT3
NCR1
BPY2C
SDCCAG8
DAZ4
LILRB3
EHMT2
CDC42EP5
DDAH2
LILRA1
HLA-DQA1
C6orf136
AGPAT1
PRR3
LILRB5
MYO19
RXRB
MUC21
MPV17L
UBD
NTAN1
GPANK1
TARM1
HSPA1B
NOTCH4
PRRT1
LILRB1
TAP2
CSNK2B
VPS52
NPIPA3
ABHD16A
BMERB1
POLR1H
HLA-DPA1
LILRB5
CDY2B
BFAR
SRY
HLA-A
RPS4Y1
LY6G5B
PRR3
KIFC1
SLC39A7
ZFY
PCGF2
HLA-DPB1
NDE1
DDX3Y
PPT2
MICB
PPP1R10
MARF1
PRR3
TNXB
MLLT6
RPP21
LILRA5
LILRA5
HLA-DMA
ZNF311
VARS1
ZNHIT3
TAP1
TMC4
TRIM26
UTY
MRPS18B
TRIM26
LILRB1
ABCC1
CSNK2B
SFTA2
TADA2A
LY6G6C
LENG1
HLA-DMB
UBD
ATF6B
SNHG32
KIR2DS4
ZNF311
LILRA4
HLA-DOA
FLOT1
TRIM40
KIR3DL2
HLA-A
CCHCR1
PPP1R10
KIR3DL3
HLA-DMA
HLA-DQA2
MRM1
VWA7
LENG8
GGNBP2
TAP2
TUBB
MAS1L
NPIPA1
ZFP57
PBX2
TAP2
NOMO3
TTYH1
MCCD1
CCL15
TRIM27
PIP4K2B
TAPBP
IER3
HLA-DOB
AATF
C6orf136
PSMB9
TMSB4Y
BAG6
COL11A2
OR10C1
VCY
TBC1D3H
LY6G6C
LTA
DDX39B
DAZ3
RNF39
MOG
ZBTB12
CCL4
EHMT2
NCR3
BAG6
KIR2DL3
DAZ1
C17orf98
SOCS7
C6orf47
DDX39B
PPP1R18
PRRT1
EPOP
RDM1
TRIM39
AMELY
LENG9
TBL1Y
TSEN34
DDR1
LENG1
TMC4
GPSM3
HLA-C
DAZ2
MYH11
TRIM39
BRD2
LILRA3
MUC21
FLOT1
HLA-DPA1
CDC42EP5
HEATR9
MBOAT7
TRIM40
HSD17B8
AIF1
PPT2
TSPY2
KIR2DL1
HLA-DRA
SKIV2L
TSPY8
LY6G6D
C6orf136
LILRA1
CCL18
TSPY3
HNF1B
TSBP1
IER3
LY6G6C
NCR3
HLA-DQB2
RBMY1E
MAS1L
HLA-E
HLA-DMB
TARM1
VSTM1
HLA-DQB1
RGL2
DDAH2
NLGN4Y
TRIM31
NRM
LY6G6F
MUCL3
VARS2
PIGW
CCL5
FLOT1
SRCIN1
PSORS1C2
OSCAR
HLA-DQA2
VCY1B
PSORS1C1
HLA-B
RPS4Y2
ZFP57
MDC1
HLA-DQA2
HLA-DOA
RBMY1B
MPIG6B
DUSP14
GPR179
HLA-A
CISD3
HLA-DOB
TFPT
LHX1
HLA-DPA1
PRPF31
RBMY1A1
CCL3
HLA-G
HLA-DQA1
TRIM31
SYNRG
NLRP2
SLC39A7
RDH13
DAXX
GP6
BTNL2
DDX39B
SFTA2
RPP21
PCDH11Y
NCR1
NELFE
NPIPA7
NDUFA3
NLRP7
CDY1B
PRRT1
ATAT1
BPY2B
PRRC2A
GTF2H4
HLA-F
CDY1
TSPY4
RBMY1J
PRRT1
FKBPL
TCF19
HLA-E
ATF6B
TSPY9
VPS52
OR2J3
TNF
PPP1R18
LY6G5B
ZNF311
LY6G5C
ABHD16A
TRIM40
TNF
POU5F1
RNF39
CFB
TAP2
LY6G6E
LY6G6C
DDX39B
DDAH2
CWC25
SERPINA1
PRIMA1
C17orf78
RXRB
IFI27
MDC1
C2
CCL14
GPANK1
MMP28
PPP4R4
C4A
NEU1
TBC1D3B
MAS1L
GABBR1
VWA7
MOAP1
TMEM251
SERPINA6
TRIM15
BTNL2
BTBD7
NELFE
TAF15
DXO
LY6G6F-LY6G6D
MCCD1
NOTCH4
IFI27L1
UNC79
MSH5
MDC1
PSMB9
PHF1
OR2H1
MSH5
CCL15-CCL14
LST1
DHRS11
B3GALT4
OR2H1
PPP1R10
ARHGAP23
SERPINA10
ATP6V1G2
OBP2B
MCCD1
UBR7
C6orf47
CSNK2B
AGER
MOG
CFB
TBC1D3I
ABO
SERPINA2
SURF6
ASB2
MED22
DDR1
HLA-DOB
PSMB3
CDSN
LY6G6C
ITPK1
DHX16
CFB
TBC1D3F
CCL4L2
RPL7A
PRRT1
CCL3L3
PPP1R11
CDSN
TAP2
NFKBIL1
DXO
OTUB2
SURF1
MAS1L
FAM181A
HLA-DRB3
COX8C
HLA-DOA
IFI27L2
SLC16A1
LY6G6E
PPP1R10
SURF2
TSBP1
HSPA1B
CHGA
AGER
SLC39A7
SURF4
PRRC2A
ZBTB22
NOTCH4
OR12D3
SFTA2
MOG
TAP1
DDX24
OR12D2
GTF2H4
ZBTB12
PPP1R18
C6orf136
STKLD1
SERTAD4
AIF1
HHAT
HLA-DPA1
REXO4
VARS2
C4B
GON7
PRR3
PSMB9
EHMT2
ADAMTS13
HLA-DOA
AGER
C2
HLA-DPB1
TUBB
HLA-E
FKBPL
STK19
LY6G6D
MPIG6B
HLA-DQA2
BRD2
TRIM15
BTNL2
OR14J1
ZNF445
RXRB
BRD2
PRR3
PBX2
ZNF852
CACFD1
HLA-DQB1
ZKSCAN7
LSM2
GPSM3
HSD17B8
GPANK1
HLA-DOB
IER3
HLA-DQB1
SLC2A6
ZBTB12
COL11A2
OR2H1
SNHG32
PPT2
ZBTB22
TSBP1
ZNF660
HLA-DPA1
C2
ZNF197
HLA-DRB3
VARS2
VARS2
ZNF35
CYP21A2
ZNF502
ATAT1
HLA-F
ZNF501
HLA-B
KIAA1143
ZBTB12
EGFL8
DHX16
KIF15
C6orf47
SKIV2L
MICA
FOXR1
MSH5-SAPCD1
GPSM3
CENATAC
VWA7
TRIM26
ATAT1
PPT2
RPS25
MOG
TRAPPC4
MOG
TMEM42
TGM4
HSD17B8
HLA-DPA1
SLC37A4
EGFL8
HYOU1
NFKBIL1
C6orf15
LINC01556
GABBR1
LTA
CYP21A2
NOTCH4
RGL2
RYBP
ATP6V1G2
HLA-DPB1
PARP4
MRPS18B
SNHG32
MSH5-SAPCD1
RING1
CCHCR1
MIPEP
TNXB
HSPA1A
FLOT1
UBD
STK19
KATNAL1
VARS2
GTF2H4
CDSN
LY6G6D
UBE2L5
CCNA1
LY6G6E
OR10C1
PRRC2A
VPS11
USPL1
NCR3
ATAT1
URAD
TRIM26
HMGB1
RGL2
MICB
FLOT1
TRIM40
KAT6B
TRIM10
OR2H1
HLA-DMA
SOHLH2
CFB
PFDN6
GPALPP1
ZBTB9
LTB
TAPBP
LY6G6D
HSPH1
PBX2
TAP1
TRIM10
DXO
TUBB
OR2J2
WDR46
NELFE
MAS1L
MICB
PSMB8
LST1
DDR1
LTB
RNF39
STK19
SLC44A4
MICA
OR2H2
C6orf15
MCCD1
SAPCD1
HLA-C
GPANK1
NUFIP1
HLA-A
KPNA3
PPT2
VPS52
APOM
CRYL1
C13orf46
RASA3
CDX2
PAN3
RGL2
HLA-DMB
TRIM10
MCCD1
CAB39L
PBX2
OR2H2
PRRC2A
C6orf15
TAP2
LTA
OR2J1
MUCL3
PRRC2A
LY6G5C
RNF5
MCCD1
PPP1R10
PSORS1C2
SLC25A15
MSH5
C4A
DNAJC15
GPR12
OR10C1
GTF2F2
HLA-E
LEUTX
C4A
DYRK1B
ABHD16A
POU5F1
UBD
WASF3
NELFE
RPS18
HLA-F
FBL
POSTN
CYP21A2
MPIG6B
OR2W1
LTB
DDR1
SKIV2L
DUSP29
TUBB
FCGBP
PSMC4
NELFE
TRIM31
TNXB
ZNF546
PPP1R18
FLOT1
TAPBP
ZNF780B
HLA-F
OR5V1
HLA-DOA
ZNF780A
SYNGAP1
HLA-B
AGPAT1
ABCF1
TRIM26
VPS52
MRPS18B
OR5P2
OR5P3
OR10A6
SERP2
OR10A3
RPS18
NLRP10
CLIC1
FNDC3A
HLA-DQB2
GNL1
OR2B3
OR2J2
HLA-G
VARS1
ZFP57
PRAMEF11
MSH5
HNRNPCL1
C4B
NRM
PRAMEF2
PRAMEF4
PRAMEF10
GPANK1
CCDC169-SOHLH2
PRAMEF7
TRIM27
PRAMEF6
BCL2L14
PRAMEF27
POLR1H
LHFPL6
HNRNPCL3
PRAMEF25
OR14J1
HLA-DQB2
POU5F1
HNRNPCL2
PRAMEF26
SKIV2L
AKAP11
HNRNPCL4
PRAMEF9
LRP6
PRAMEF13
SMIM2
EGFL8
PRAMEF18
MZT1
PRAMEF5
ADRA1D
PROSER1
HLA-E
RSPO4
PRAMEF8
DEFB129
ANGPT4
OR2W1
PRAMEF33
PSMB8
HLA-DQB1
SIRPG
TAP1
ERICH6B
MAS1L
AGPAT1
OR2J2
STK19
KL
SHLD1
MANSC1
[truncated: 20,050 more rows]

## Sheet: Table 4
Cerebral_malformation
ACTB
ACTG1
ADGRG1
AKT1
AKT3
AKT3
ARFGEF2
ARX
ASPM
B3GALNT2
CCND2
CCND2
CDK13
CDON
CSNK2A1
DAG1
DCX
DHCR7
DISP1
DYNC1H1
EMX2
FGF8
FGFR1
FKRP
FKTN
FLNA
GLI2
GPSM2
ISPD
KATNB1
KIF1BP
KIF2A
KIF5C
LAMB1
LAMC3
LARGE1
MACF1
MTOR
NDE1
NEDD4L
OCLN
OSGEP
PAFAH1B1
PEX1
PEX10
PEX11B
PEX12
PEX13
PEX14
PEX16
PEX19
PEX2
PEX26
PEX3
PEX5
PEX6
PEX7
PIK3CA
PIK3CA
PIK3R2
PIK3R2
POMGNT1
POMGNT2
POMT1
POMT2
PTCH1
PTEN
RELN
RTTN
SHH
SIX3
SMO
TGIF1
TMEM5
TUBA1A
TUBB
TUBB2A
TUBB2B
TUBB3
TUBG1
WDR62
ZIC2
CNOT1
DLL1
SUFU
TSC1
TUBA8
AKT2
B4GAT1
EOMES
ERMARD
FOXH1
GCM2
GMPPB
HRAS
KRAS
MTOR
NODAL
NRAS
PEX11A
POMK
SMAD2
TBC1D7
TSC2
CEP85L
ISCA-37430-Loss

## Sheet: Table 5
Intellectual_disability
AAAS
AARS
AASS
ABCC9
ABCD1
ABCD4
ABHD5
ACAD9
ACADM
ACADS
ACO2
ACOX1
ACSL4
ACTB
ACTG1
ACTL6A
ACTL6B
ACY1
ADAR
ADAT3
ADGRG1
ADK
ADNP
ADSL
AFF2
AFF4
AFG3L2
AGA
AGPS
AHDC1
AHI1
AIFM1
AIMP1
AKT3
ALDH18A1
ALDH3A2
ALDH4A1
ALDH5A1
ALDH7A1
ALG1
ALG11
ALG12
ALG13
ALG3
ALG6
ALG8
ALKBH8
ALMS1
AMER1
AMPD2
AMT
ANKH
ANKRD11
AP1S1
AP1S2
AP2M1
AP3B1
AP3B2
AP4B1
AP4E1
AP4M1
AP4S1
APC2
APOPT1
ARCN1
ARFGEF2
ARG1
ARHGEF9
ARID1A
ARID1B
ARID2
ARL13B
ARL6
ARMC9
ARSA
ARSB
ARSE
ARV1
ARX
ASAH1
ASH1L
ASL
ASNS
ASPA
ASPM
ASS1
ASXL1
ASXL2
ASXL3
ATAD3A
ATIC
ATL1
ATM
ATN1
ATP13A2
ATP1A1
ATP6AP2
ATP6V0A2
ATP6V1A
ATP6V1B2
ATP7A
ATP8A2
ATR
ATRX
AUH
AUTS2
B3GALNT2
B3GLCT
B4GALNT1
B4GALT7
BBS1
BBS10
BBS12
BBS2
BBS4
BBS5
BBS7
BBS9
BCAP31
BCKDHA
BCKDHB
BCKDK
BCL11A
BCL11B
BCOR
BCS1L
BLM
BMP4
BOLA3
BPTF
BRAF
BRAT1
BRD4
BRF1
BRPF1
BRSK2
BRWD3
BSCL2
BTD
BUB1B
C12orf4
C12orf57
C12orf65
C5orf42
CA2
CA8
CACNA1A
CACNA1B
CACNA1C
CACNA1D
CACNA1E
CACNA1G
CAD
CAMK2A
CAMK2B
CAMTA1
CARS
CASK
CBL
CBS
CC2D1A
CC2D2A
CCBE1
CCDC22
CCDC47
CCDC88C
CCND2
CDC42
CDC6
CDH11
CDH15
CDK10
CDK13
CDK5RAP2
CDK8
CDKL5
CDON
CENPF
CENPJ
CEP135
CEP152
CEP290
CEP41
CEP57
CEP83
CHAMP1
CHD2
CHD3
CHD4
CHD7
CHD8
CHKB
CHMP1A
CIC
CIT
CKAP2L
CLCN4
CLN3
CLN5
CLN6
CLN8
CLP1
CLPB
CLTC
CNKSR2
CNNM2
CNOT1
CNOT2
CNOT3
CNTNAP2
COASY
COG1
COG4
COG5
COG6
COG7
COG8
COL4A1
COL4A2
COL4A3BP
COLEC11
COQ4
COQ8A
COX10
COX15
COX6B1
CPS1
CRADD
CRB2
CREBBP
CSDE1
CSNK2A1
CSNK2B
CSPP1
CSTB
CTBP1
CTC1
CTCF
CTDP1
CTNNA2
CTNNB1
CTSA
CTSD
CUL4B
CUX1
CUX2
CWC27
CWF19L1
CYB5R3
CYC1
CYFIP2
CYP2U1
D2HGDH
DAG1
DARS
DARS2
DBT
DCAF17
DCHS1
DCPS
DCX
DDC
DDHD2
DDOST
DDX11
DDX3X
DDX59
DDX6
DEAF1
DEGS1
DEPDC5
DHCR24
DHCR7
DHDDS
DHFR
DHPS
DHTKD1
DHX30
DIAPH1
DIS3L2
DKC1
DLD
DLG3
DLG4
DMD
DMXL2
DNAJC12
DNAJC19
DNM1
DNMT3A
DNMT3B
DOCK3
DOCK6
DOCK7
DOCK8
DOLK
DPAGT1
DPF2
DPH1
DPM1
DPP6
DPYD
DYM
DYNC1H1
DYRK1A
EBF3
EBP
EED
EEF1A2
EFTUD2
EHMT1
EIF2AK3
EIF2S3
EIF3F
EIF4A3
ELAC2
ELOVL4
ELP2
EMC1
EML1
EMX2
EP300
EPG5
ERCC1
ERCC2
ERCC3
ERCC5
ERCC6
ERCC6L2
ERCC8
ERLIN2
ESCO2
ETFA
ETFB
ETFDH
ETHE1
EXOSC3
EXTL3
EZH2
FA2H
FAM111A
FAM126A
FAM20C
FAR1
FARS2
FAT4
FBXL3
FBXL4
FBXO11
FBXW11
FGD1
FGF12
FH
FIG4
FKRP
FKTN
FLNA
FLVCR1
FLVCR2
FMN2
FMR1
FOLR1
FOXG1
FOXP1
FOXP2
FOXRED1
FRMPD4
FTCD
FTSJ1
FUCA1
FUT8
GABBR2
GABRA1
GABRA2
GABRA5
GABRB2
GABRB3
GABRG2
GALC
GALE
GALT
GAMT
GATAD2B
GATM
GCDH
GCH1
GDI1
GFAP
GFER
GFM1
GJC2
GK
GLB1
GLDC
GLI2
GLI3
GLIS3
GLUL
GLYCTK
GM2A
GMPPA
GMPPB
GNAI1
GNAO1
GNAS
GNB1
GNB5
GNPAT
GNPTAB
GNPTG
GNS
GPAA1
GPC3
GPSM2
GPT2
GRIA2
GRIA3
GRIA4
GRID2
GRIK2
GRIN1
GRIN2A
GRIN2B
GRIN2D
GRM1
GTF2H5
GTPBP2
GTPBP3
GUSB
HACE1
HADH
HADHA
HCCS
HCFC1
HCN1
HDAC4
HDAC8
HECW2
HEPACAM
HERC1
HESX1
HEXA
HEXB
HGSNAT
HIBCH
HIST1H1E
HIVEP2
HK1
HLCS
HMGCL
HNRNPH2
HNRNPK
HNRNPR
HNRNPU
HOXA1
HPD
HPRT1
HRAS
HSD17B10
HSD17B4
HSPD1
HTRA2
HUWE1
HYLS1
IARS
IBA57
IDH2
IDS
IDUA
IER3IP1
IFIH1
IFT172
IGF1
IGF1R
IKBKG
IL1RAPL1
INPP5E
INPP5K
INTS1
IQSEC2
IRF2BPL
IRX5
ISPD
ITPA
ITPR1
IVD
JAM3
KANSL1
KARS
KAT6A
KAT6B
KCNA2
KCNB1
KCNC1
KCNC3
KCNH1
KCNJ10
KCNJ11
KCNJ6
KCNK9
KCNQ2
KCNQ3
KCNQ5
KCNT1
KCNT2
KCTD3
KCTD7
KDM1A
KDM5B
KDM5C
KDM6A
KIAA0586
KIAA1109
KIDINS220
KIF11
KIF14
KIF1A
KIF1BP
KIF2A
KIF5A
KIF5C
KIF7
KLHL7
KMT2A
KMT2C
KMT2D
KMT2E
KMT5B
KNL1
KPTN
KRAS
L1CAM
L2HGDH
LAMA1
LAMA2
LAMB1
LAMC3
LAMP2
LARGE1
LARP7
LGI4
LIG4
LINS1
LONP1
LRP2
LRPPRC
LZTR1
MAB21L1
MAB21L2
MACF1
MAF
MAGEL2
MAN1B1
MAN2B1
MANBA
MAOA
MAP2K1
MAP2K2
MAPK8IP3
MASP1
MAST1
MAT1A
MBD5
MBOAT7
MBTPS2
MCCC1
MCCC2
MCM3AP
MCOLN1
MCPH1
MDH2
MECP2
MED12
MED13L
MED17
MED23
MED25
MEF2C
MEIS2
METTL23
MFF
MFSD8
MGAT2
MGP
MICU1
MID1
MKKS
MKS1
MLC1
MLYCD
MMAA
MMAB
MMACHC
MMADHC
MOCS1
MOCS2
MOGS
MPDU1
MPI
MPLKIP
MRPS22
MRPS34
MSL3
MSMO1
MTFMT
MTHFR
MTO1
MTOR
MTR
MTRR
MUT
MVK
MYCN
MYO5A
MYT1L
NAA10
NAA15
NACC1
NAGA
NAGLU
NALCN
NANS
NBEA
NDE1
NDP
NDST1
NDUFA1
NDUFS1
NDUFS4
NDUFS7
NDUFS8
NDUFV1
NEU1
NEXMIF
NF1
NFASC
NFIA
NFIX
NFU1
NGLY1
NHS
NIPBL
NKAP
NKX2-1
NLGN3
NONO
NPC1
NPC2
NPHP1
NR2F1
NRAS
NRXN1
NSD1
NSD2
NSDHL
NSUN2
NT5C2
NTNG2
NTRK1
NTRK2
NUBPL
OCLN
OCRL
ODC1
OFD1
OGT
OPA3
OPHN1
OSGEP
OTC
OTUD6B
OTX2
P4HTM
PACS1
PACS2
PAFAH1B1
PAH
PAK1
PAK3
PARN
PAX6
PAX8
PBX1
PC
PCCA
PCCB
PCDH12
PCDH19
PCGF2
PCNT
PCYT2
PDE4D
PDGFRB
PDHA1
PDHX
PDSS1
PDSS2
PEPD
PEX1
PEX10
PEX11B
PEX12
PEX13
PEX14
PEX16
PEX19
PEX2
PEX26
PEX3
PEX5
PEX6
PEX7
PGAP1
PGAP2
PGAP3
PGK1
PGM3
PHACTR1
PHF21A
PHF6
PHF8
PHGDH
PHIP
PIGA
PIGB
PIGG
PIGL
PIGN
PIGO
PIGT
PIGU
PIGV
PIGW
PIK3CA
PIK3R2
PITRM1
PLA2G6
PLAA
PLCB1
PLK4
PLP1
PLPBP
PMM2
PMPCB
PNKP
PNPLA6
POGZ
POLA1
POLG
POLR2A
POLR3A
POLR3B
POMGNT1
POMGNT2
POMT1
POMT2
PORCN
POU3F3
PPM1D
PPP1CB
PPP1R15B
PPP1R21
PPP2CA
PPP2R1A
PPP2R5D
PPP3CA
PPT1
PQBP1
PRKD1
PRMT7
PRODH
PRPS1
PRR12
PRSS12
PRUNE1
PSAP
PSMD12
PSPH
PTCH1
PTCHD1
PTDSS1
PTEN
PTF1A
PTPN11
PTPN23
PTS
PUF60
PURA
PUS1
PUS3
PUS7
PYCR1
PYCR2
QARS
QDPR
QRICH1
RAB11B
RAB18
RAB23
RAB39B
RAB3GAP1
RAB3GAP2
RAC1
RAC3
RAD21
RAF1
RAI1
RALA
RARB
RARS2
RBBP8
RBM10
RELN
RERE
RFT1
RHOBTB2
RIT1
RLIM
RMND1
RNASEH2A
RNASEH2B
RNASEH2C
RNASET2
RNF125
ROGDI
ROR2
RORA
RPGRIP1L
RPIA
RPL10
RPS6KA3
RRM2B
RTEL1
RTN4IP1
RTTN
SAMD9
SAMHD1
SATB2
SC5D
SCAPER
SCN1A
SCN2A
SCN3A
SCN8A
SCO1
SCO2
SDCCAG8
SDHA
SDHAF1
SEPSECS
SERAC1
SET
SETBP1
SETD1B
SETD2
SETD5
SGPL1
SGSH
SHANK2
SHANK3
SHH
SHOC2
SIK1
SIL1
SIN3A
SIX3
SKI
SLC12A5
SLC12A6
SLC13A5
SLC16A2
SLC17A5
SLC19A3
SLC1A2
SLC1A4
SLC25A1
SLC25A12
SLC25A15
SLC25A22
SLC2A1
SLC33A1
SLC35A1
SLC35A2
SLC35C1
SLC39A14
SLC39A8
SLC46A1
SLC4A4
SLC6A1
SLC6A17
SLC6A19
SLC6A3
SLC6A8
SLC6A9
SLC9A6
SLX4
SMAD4
SMARCA2
SMARCA4
SMARCB1
SMARCC2
SMARCD1
SMARCE1
SMC1A
SMC3
SMOC1
SMPD1
SMPD4
SMS
SNAP25
SNAP29
SNRPB
SNX14
SON
SOS1
SOS2
SOX10
SOX11
SOX2
SOX3
SOX4
SOX5
SOX9
SPART
SPATA5
SPECC1L
SPG11
SPR
SPRED1
SPTAN1
SPTBN2
SRCAP
SRD5A3
SSR4
ST3GAL3
ST3GAL5
STAG1
STAG2
STAMBP
STIL
STRA6
STRADA
STX1B
STXBP1
SUCLG1
SUMF1
SUOX
SURF1
SVBP
SYN1
SYNGAP1
SYNJ1
SYP
SYT1
SZT2
TAF1
TAF6
TANGO2
TAOK1
TAT
TAZ
TBC1D20
TBC1D23
TBC1D24
TBCD
TBCE
TBCK
TBL1XR1
TBR1
TCF20
TCF4
TCN2
TCTN2
TDP2
TECPR2
TELO2
TGIF1
TH
THOC2
THOC6
THRA
TIMM50
TLK2
TMCO1
TMEM165
TMEM216
TMEM237
TMEM240
TMEM5
TMEM67
TMEM70
TMEM94
TMTC3
TMX2
TOE1
TPP1
TRAF7
TRAIP
TRAPPC12
TRAPPC6B
TRAPPC9
TREX1
TRIM32
TRIM8
TRIO
TRIP12
TRIT1
TRMT1
TRMT10A
TRRAP
TSC1
TSC2
TSEN2
TSEN34
TSEN54
TSFM
TSHB
TSPAN7
TTC19
TTC37
TTC8
TTI2
TUBA1A
TUBB
TUBB2A
TUBB2B
TUBB3
TUBB4A
TUBG1
TUBGCP6
TUSC3
TWIST1
UBA5
UBE2A
UBE3A
UBE3B
UBR1
UBTF
UFM1
UMPS
UNC80
UPF3B
UROC1
USP9X
VAMP1
VAMP2
VARS
VLDLR
VPS13B
VPS53
VRK1
WAC
WARS2
WASF1
WDPCP
WDR26
WDR37
WDR45
WDR45B
WDR62
WDR73
WDR81
WWOX
XRCC4
YWHAG
YY1
ZBTB18
ZBTB20
ZBTB24
ZC4H2
ZDHHC9
ZEB2
ZFYVE26
ZIC2
ZMIZ1
ZMYND11
ZNF142
ZNF462
ZNF711
ZSWIM6
ABAT
ABCB11
ABCC6
ACADVL
ACAN
ACAT1
ACP5
ACTA2
ACVR1
ADA
ADCY5
ADGRG6
ADPRHL2
AFF3
AGL
AGO1
AGXT
AIMP2
AIPL1
AIRE
AK2
AKR1D1
AKT1
ALAD
ALDOA
ALDOB
ALPL
ALX3
ALX4
ANO5
ANTXR1
AP1B1
ARHGEF6
ARL14EP
ARMC4
ATP1A2
ATP1A3
ATP6V1B1
ATP8B1
B3GALT6
BCORL1
BFSP2
BGN
BHLHA9
BICD2
BMPER
BMPR1B
BSND
C19orf12
C2CD3
C2orf71
C4orf26
C8orf37
CACNA2D2
CARS2
CASR
CCDC103
CCDC114
CCDC40
CCDC65
CCNO
CCT5
CD96
CDH2
CDH23
CDH3
CDK16
CDKN1C
CEP104
CEP63
CHL1
CHM
CHRDL1
CHRNG
CHST14
CHST3
CHSY1
CHUK
CIB2
CLCN2
CLCN7
CLDN19
COL10A1
COL11A1
COL18A1
COL1A1
COL2A1
COL4A3
COL4A4
COL6A1
COL9A1
COL9A2
COL9A3
COMP
COQ9
COX7B
CRB1
CRBN
CRX
CRYAA
CRYBA1
CRYBB1
CRYBB2
CRYBB3
CRYGD
CTNS
CTSF
CTSK
CYP1B1
CYP27A1
CYP7B1
DCC
DDB2
DDX53
DENND5A
DIP2B
DLAT
DLG1
DLG2
DLL3
DLL4
DMP1
DNAAF3
DNAAF4
DONSON
DPM3
DSPP
DSTYK
DVL1
DYNC1I2
DYNC2H1
ECEL1
EDA
EDNRA
EEF1B2
ELN
EMG1
ENPP1
EOGT
EPB41L1
ERCC4
ERF
ERMARD
EVC
EVC2
EXT2
EYA1
FAAH2
FAM120C
FAM161A
FAM20A
FANCA
FANCC
FANCD2
FANCE
FANCF
FANCG
FANCI
FBN1
FBP1
FBXW4
FDFT1
FGF10
FGF14
FGF3
FGFR2
FHL1
FKBP14
FLNB
FLT4
FOXC1
FOXC2
FOXE1
FOXE3
FOXF1
FOXN1
FRAS1
FREM2
FRRS1L
FTL
FTO
FUK
FXN
FYCO1
FZD6
GAA
GALK1
GAS8
GATA2
GATA4
GATA6
GBA
GBA2
GDF5
GDF6
GEMIN4
GHR
GJA1
GJA3
GJA8
GJB1
GJB2
GJB3
GLE1
GLMN
GMNN
GNAI3
GOT2
GPR179
GRHL3
GRIA1
GRM6
GSS
GTF2E2
GTF3C3
GUCY2C
HAX1
HINT1
HIST1H4C
HMGCS2
HNF1B
HNF4A
HOXA13
HOXC13
HOXD13
HPGD
HPS1
HPSE2
HR
HSD3B7
HSF4
HSPG2
HTT
HYAL1
HYDIN
IFITM5
IFT122
IFT43
IFT80
IGF2
IHH
IL11RA
IL1RAPL2
IMPAD1
INPPL1
IQSEC1
IRF6
ISCA2
ITGA7
JAG1
JAGN1
JAK3
KATNB1
KBTBD13
KCND3
KCNK4
KCNMA1
KCNQ1
KCTD1
KDM3B
KIF22
KIRREL3
KIT
KLF1
KLHL15
KLHL40
KMT2B
LDB3
LEMD3
LFNG
LHX3
LHX4
LIAS
LINGO1
LIPT2
LMBRD1
LMNA
LMX1B
LNPK
LRP4
LRP5
LRRC6
LSS
LTBP2
LTBP3
MAP1B
MAP3K1
MAPK10
MAPRE2
MATN3
MC2R
MED12L
MED13
MESP2
METTL5
MFRP
MFSD2A
MIR17HG
MMP13
MNX1
MSX1
MSX2
MYH6
MYH8
MYH9
MYO5B
NAGS
NBAS
NBN
NDUFAF2
NDUFAF5
NECAP1
NEK1
NFIB
NKX3-2
NMNAT1
NODAL
NOG
NOTCH2
NPHP3
NPHP4
NPHS1
NPR2
NR2F2
NR4A2
NR5A1
NRXN2
NT5C3A
NUDT2
NUP107
NUP62
NYX
ORC6
OTOGL
OTULIN
PAPSS2
PAX3
PAX9
PDE6D
PDE6G
PET100
PGM1
PIGC
PIGH
PIGP
PIK3C2A
PIK3R1
PITX2
PITX3
PKD1L1
PKHD1
PLEKHG2
PLOD2
PMPCA
PMS2
PNPO
PNPT1
POC1B
POLD1
POLR1C
POLR1D
POU1F1
PPA2
PRDM12
PROP1
PRRT2
PRSS56
PSMB8
PTH1R
PTHLH
PTRH2
PTRHD1
RAB11A
RASA1
RAX
RBPJ
RETREG1
RMRP
RNF13
RNU4ATAC
ROBO3
RPE65
RPGRIP1
RPS19
RPS23
RSPH1
RSPH3
RSPO4
RSPRY1
RUNX2
SACS
SALL1
SALL4
SBDS
SCAMP5
SCARF2
SCN11A
SCN4A
SCYL1
SEC23B
SETD1A
SH3PXD2B
SHROOM4
SIX1
SIX5
SKIV2L
SLC25A26
SLC25A38
SLC26A2
SLC27A4
SLC2A2
SLC35A3
SLC35D1
SLC39A13
SLC45A1
SLC4A1
SLC4A11
SLC5A5
SLC5A7
SMAD3
SMARCD2
SMCHD1
SMG9
SNORD118
SOX17
SPAG1
SPEG
SRGAP3
SRP54
SRY
STAR
STAT1
STS
STT3A
SUFU
TAB2
TAF13
TANC2
TBC1D7
TBX1
TBX15
TBX20
TBX22
TBX3
TBX4
TBX5
TBXAS1
TCF12
TCTN3
TEK
TERT
TGFB1
TGFB2
TGFB3
THRB
TKT
TMEM126B
TMEM231
TMPRSS6
TNIK
TP63
TRAPPC11
TRAPPC2
TRIP11
TRPM1
TRPM3
TRPS1
TRPV4
TSEN15
TSHR
TUBA8
TUBGCP4
TWIST2
TXNL4A
TYR
TYRP1
UFC1
UGT1A1
UPB1
UROS
USB1
USP27X
USP7
UVSSA
VIPAS39
VPS11
VPS33B
VSX2
WASHC5
WDFY3
WDR19
WDR34
WDR35
WDR4
WNT1
WNT10B
WNT3
WNT7A
WRAP53
XPA
XPC
XYLT1
ZBTB11
ZC3H14
ZFP57
ZIC1
ZIC3
ZMPSTE24
ZNF148
ZNF292
ZNF335
A2ML1
ABCB7
ABCC8
ABCG5
ABHD12
ACADSB
ACBD6
ACE2
ACIN1
ACOT9
ACSF3
ADGRG4
ADGRV1
ADRA2B
AFP
AGK
AGPAT2
AGT
AGTR2
AHCY
AK1
AKAP17A
AKAP4
AKAP6
AKR1C2
ALDH1A3
ALG2
ALG9
ALS2
ALX1
ANK3
ANO10
ANO3
AP5Z1
APTX
AQP7
AR
ARHGAP31
ARHGAP36
ARHGAP6
ARHGEF2
ARHGEF4
ARIH1
ARSF
ASB12
ASCC3
ASCL1
ASMT
ASMTL
ASPH
ATCAY
ATP2A2
ATP2B3
ATP7B
ATXN1
ATXN10
ATXN2
ATXN3
ATXN3L
ATXN7
AVP
AVPR2
AWAT2
B4GALT1
B9D1
BDP1
BEAN1
BIN1
BMP15
BPIFB6
BRCA1
BRCA2
BRIP1
BTK
C3orf58
C9orf72
CA5A
CACNA1F
CACNA1H
CACNA1S
CACNA2D3
CACNB4
CACNG2
CAMK2G
CANT1
CAP1
CAPN10
CAPRIN1
CASP2
CCDC115
CCDC39
CCDC78
CCDC8
CCDC88A
CCNA2
CCNB3
CD99
CDC45
CDK19
CDK5R1
CDT1
CFAP47
CFP
CHRNA2
CHRNA4
CHRNB2
CISD2
CLCN5
CLCNKA
CLCNKB
CLIC2
CLPP
CMC4
CNKSR1
CNTN3
CNTN4
COA3
COA5
COL11A2
COL1A2
COL25A1
COL4A6
COL6A3
COLEC10
COQ2
COQ5
COX14
CP
CPA6
CPD
CPXCR1
CRLF2
CRYBA4
CRYGC
CSF1R
CSF2RA
CSNK1G1
CSTF2
CTGF
CTNND2
CTPS2
CTTNBP2
CUL3
CUL7
CXorf58
DAB1
DACT1
DCHS2
DCTN1
DDHD1
DDR2
DDX58
DECR1
DGKH
DHODH
DHRSX
DIAPH2
DLGAP2
DMPK
DNA2
DNAJC3
DNM2
DNMT1
DOCK11
DPF1
DPF3
DPM2
DRD2
DSCAM
DST
DVL3
EDNRB
EFHC1
EFNB1
EGR2
EIF4G1
ELK1
ELOVL5
EN2
ENOX2
ENTPD1
EOMES
EPM2A
EPPK1
ESX1
EXT1
F5
FAH
FAM111B
FAM160B1
FAM47B
FAM58A
FANCB
FASN
FBLN5
FBN2
FBXO25
FBXO7
FBXO8
FDXR
FGD4
FGFR1
FGFR3
FIBP
FKBP6
FKBPL
FLAD1
FOXP3
FREM1
FRMD7
FRY
FZD3
G6PC3
GAB3
GABRG3
GABRQ
GAD1
GALNS
GAN
GBE1
GCK
GCSH
GDAP1
GIGYF2
GLRA1
GLRA2
GLUD1
GNAL
GON4L
GORAB
GOSR2
GPHN
GPRASP1
GRB14
GRIP1
GRN
GSPT2
GTPBP8
GYS2
H3F3A
H3F3B
HARS2
HAUS7
HDAC6
HERC2
HIST1H4B
HIST3H3
HMGB3
HOXD10
HS6ST2
IARS2
IFNAR2
IFT140
IGBP1
IGHMBP2
IGSF1
IL3RA
ILF2
INF2
INPP4A
INSR
INTS6
INTS6L
INTS8
IRAK1
ITCH
ITGA3
ITGA4
ITGB6
ITIH6
KANK1
KAT5
KATNAL2
KCNA1
KCND1
KCNE1
KCNH5
KCNK12
KDM5A
KDM6B
KIF1C
KIF21A
KIF26B
KIF4A
KLF8
KLHL21
KLHL34
KLHL4
KRIT1
LARS2
LAS1L
LBR
LGI1
LHFPL3
LIMK1
LITAF
LOXHD1
LRAT
LRP1
LRRK1
LRRK2
LYST
MACC1
MADD
MAFB
MAGEA11
MAGEB1
MAGEB10
MAGEB2
MAGEC1
MAGEC3
MAGED1
MAGEE2
MAGI2
MAGIX
MAGT1
MAOB
MAP3K15
MAP3K7
MAP7D3
MAPT
MARS2
MBNL3
MCEE
MCM9
MECR
MEGF10
MEGF8
MET
MGAT5B
MIB1
MITF
MLH1
MMP21
MORC4
MPDZ
MPV17
MPZ
MRAP
MRE11
MT-ATP6
MTF1
MTM1
MTMR1
MTMR14
MTMR2
MTMR8
MT-ND1
MT-ND4
MTPAP
MT-TK
MTTP
MT-TP
MXRA5
MYBPC1
MYH10
MYH3
MYO1D
MYO1G
MYO7A
NADK2
NCKAP1
NDN
NDRG1
NDUFA10
NDUFA11
NDUFA12
NDUFA9
NDUFAF3
NDUFS2
NDUFS3
NEB
NECAB2
NECTIN1
NEDD4L
NEFL
NGF
NHEJ1
NHLRC1
NHP2
NIPA1
NKX2-5
NLGN4X
NLRP3
NOP56
NPHS2
NPR3
NR1I3
NRK
NRXN3
NSF
NTM
NTNG1
NUP188
NUS1
NXF4
NXF5
OBSL1
ODF2L
OR5M1
ORC1
ORC4
OXCT1
P2RY4
P2RY8
P3H1
P4HB
PABPC5
[truncated: 392 more rows]

## Sheet: Table 6
Osteogenesis_imperfecta
ALPL
B3GALT6
B4GALT7
BMP1
CASR
COL1A1
COL1A2
CREB3L1
CRTAP
DSPP
FAM46A
FKBP10
GORAB
IFITM5
LRP5
NBAS
NOTCH2
P3H1
P4HB
PLOD2
PLS3
PPIB
SEC24D
SERPINF1
SERPINH1
SP7
SPARC
TAPT1
TMEM38B
TRPV6
WNT1
COPB2
NUDT6
ACAN
ANKH
ANO5
ATP6V0A2
B3GAT3
CLCN5
COL10A1
COL11A1
COL11A2
COL12A1
COL2A1
COL5A1
CREBBP
CYP26B1
DMP1
ENPP1
ESR1
FGF23
GHR
GNAS
GNPTAB
GSC
LMNA
LRP4
LRP6
MAFB
MATN3
MMP2
OFD1
PAX3
PHEX
PLOD1
POC1A
PTPRQ
PYCR1
SHOX
SLC34A3
SOST
TDP2
TMCO1
TNFRSF11A
TNXB
TREM2
TRMT10A
TYROBP
VDR
ZMPSTE24
ACP5
ATRX
BLM
BMPR1B
BTK
CANT1
CDKN1C
CHST14
CHST3
COL9A1
COL9A2
COL9A3
COMP
CTSK
CUL7
DDR2
DHCR24
DHCR7
DYM
DYNC2H1
EIF2AK3
EP300
ERCC6
ERCC8
EVC
EVC2
EXT1
EXT2
FAM20C
FBN1
FGD1
FGFR1
FGFR2
FGFR3
FLNA
FLNB
GDF5
GH1
GHRHR
GHSR
GLI2
GLI3
GPC6
HESX1
HSPG2
ICK
IFT122
IFT140
IFT80
IGF1
IGF1R
IHH
INSR
KDM6A
KIF22
KMT2D
KRAS
LHX3
LIFR
MMP13
MMP9
NBN
NEK1
NIPBL
NKX3-2
NPR2
OBSL1
PAPSS2
PCNT
PITX2
POU1F1
PRKAR1A
PROP1
PTH1R
PTPN11
RAF1
ROR2
RPS6KA3
RUNX2
SH3PXD2B
SHOX2
SLC26A2
SLC35D1
SLC39A13
SMARCAL1
SMC1A
SMC3
SOS1
SOX2
SOX3
SOX9
SRCAP
STAT5B
SULF1
TBCE
TCTN3
THRB
TRIM37
TRIP11
TRPS1
TRPV4
WDR35
WNT5A
WRN

## Sheet: Table 7
Clinical synopsis	Variant (Gene, position, protein)	Genotype	ACMG Classification	Transcript
NF1	NF1 c.1243dup, p.(His415Profs*14)	heterozygous	Pathogenic	NM_000267.3
NF1	NF1 c.1466A>G, p.(Tyr489Cys)	heterozygous	Pathogenic	NM_000267.3
NF1	NF1 c.6579+1G>T	heterozygous	Pathogenic	NM_000267.3
NF1	NF1 c.542dup, p.(Tyr182Valfs*19)	heterozygous	Pathogenic	NM_000267.3
NF1	NF1 c.6858+1G>A	heterozygous	Pathogenic	NM_000267.3
NF1	NF1 c.3060del, p.(Val1021*)	heterozygous	Pathogenic	NM_000267.3
NF1	NF1 c.499_502del, p.(Cys167Glnfs*10)	heterozygous	Pathogenic	NM_000267.3
NF1	NF1 c.4537C>T, p.(Arg1513*)	heterozygous	Pathogenic	NM_000267.3
NF1	NF1 c.2563A>T, p.(Arg855*)	heterozygous	Pathogenic	NM_000267.3
NF1	NF1 c.4472G>A, p.(Trp1491*)	heterozygous	Pathogenic	NM_000267.3
NF1	NF1 c.1019_1020del, p.(Ser340Cysfs*12)	heterozygous	Pathogenic	NM_000267.3
NF1	NF1 c.6792C>A, p.(Tyr2264*)	heterozygous	Pathogenic	NM_000267.3
NF1	NF1 c.6423C>G, p.(Tyr2141*)	heterozygous	Pathogenic	NM_000267.3
NF1	NF1 c.1238C>A, p.(Ser413*)	heterozygous	Pathogenic	NM_000267.3
NF1	NF1 c.1246C>T p.(Arg416*)	heterozygous	Pathogenic	NM_000267.3
NF1	del17q11.2, (g.29298031_30326082del)	heterozygous	Pathogenic	na
NF1	SPRED1 c.52C>T, p.(Arg18*)	heterozygous	Pathogenic	NM_152594.3
NF1	NF1 c.4991G>A, p.(Trp1664*)	heterozygous	Likely pathogenic	NM_000267.3
NF1	NF1 c.5152_5153insAlu	heterozygous	Likely pathogenic	NM_000267.3
NF1	NF1 c.6932C>G, p.(Ser2311*)	heterozygous	Likely pathogenic	NM_000267.3
NF1	NF1 c.5470A>T, p.(Ile1824Phe)	heterozygous	Likely pathogenic	NM_000267.3
NF1	NF1 c.587-4_587-3insAluY,c.587-15_587-4dupCTTTTTTGTGTT	heterozygous	Likely pathogenic	NM_000267.3
NF1 (NF2)	LZTR1 c.651+1G>A	heterozygous	Likely pathogenic	NM_006767.3
NF1 (NF2)	LZTR1 c.628C>T, p.(Arg210*)	heterozygous	Likely pathogenic	NM_006767.3
NF1	NF1 c.3870G>C, p.(Lys1290Asn)	heterozygous	VUS	NM_000267.3
NF1	NF1 c.5409_5411del, p.(Ile1804del)	heterozygous	VUS	NM_000267.3
NF1	NF1 c.730+4A>C	heterozygous	VUS	NM_000267.3
NF1	KITLG c.321A>G, p.(Ile107Met)	heterozygous	VUS	NM_000899.5

## Sheet: Table 8
Clinical synopsis	Variant (Gene, position, protein)	ACMG Classification	Transcript	Genotype
Ret Pigm	RPGR c.494dup, p.(Asp166*)	Pathogenic	NM_000328.3	hemizygous
Ret Pigm	RPGR c.1415-?_2149+?del	Pathogenic	NM_000328.3	hemizygous
Ret Pigm	RPGR c.2405_2406del, p.(Glu802Glyfs*32)	Pathogenic	NM_000328.3	hemizygous
Ret Pigm	RPGR c.2405_2406del, p.(Glu802Glyfs*32)	Pathogenic	NM_000328.3	hemizygous
Ret Pigm	USH2A c.949C>A, p.(Arg317A=)	Pathogenic	NM_007123.5	heterozygous
Ret Pigm	RHO c.541G>A, p.(Glu181Lys)	Pathogenic	NM_000539.3	heterozygous
Ret Pigm	PRPF31 c.1146+2T>C	Pathogenic	NM_015629.3	heterozygous
Ret Pigm	PRPF31 g.54577080_54631835del	Pathogenic	na	heterozygous
Ret Pigm	SNRNP200 c.2359G>A, p.(Ala787Thr)	Pathogenic	NM_014014.4	heterozygous
Ret Pigm	PRPF31 c.698-1G>A	Pathogenic	NM_015629.3	heterozygous
Ret Pigm	RHO c.341G>T, p.(Gly114Val)	Pathogenic	NM_000539.3	heterozygous
Ret Pigm	CNGA1 c.94C>T, p.(Arg32*)	Pathogenic	NM_000087.3	homozygous
Ret Pigm	RP1 c.1012C>T, p.(Arg338*)	Pathogenic	NM_006269.1	homozygous
Ret Pigm	EYS c.9019G>T, p.(Asp3007Tyr)	Pathogenic	NM_001142800.1	homozygous
Ret Pigm	RLBP1 c.700C>T, p.(Arg234Trp)	Pathogenic	NM_000326.4	homozygous
Ret Pigm	SNRNP200 c.3269G>A, p.(Arg1090Gln)	Pathogenic	NM_014014.4	homozygous
Ret Pigm	IFT140 g.?1568156_?1570869ins	Pathogenic	na	homozygous
Ret Pigm	RPGR c.511C>T, p.(Gln171*)	Likely pathogenic	NM_000328.3	hemizygous
Ret Pigm	PDE6A c.1702G>A, p.(Gly568Arg)	Likely pathogenic	NM_000440.2	homozygous
Ret Pigm	CNGA1 c.1260T>G,p.(Tyr420*)	Likely pathogenic	NM_000087.3	homozygous
Ret Pigm	PRPF31 c.(420+1_421-1)_(855+1_856-1)del	Likely pathogenic	NM_015629.3	heterozygous
Syndromic Hear	EYA1 c.1313A>G, p.(Tyr438Cys)	VUS	NM_000503.5	heterozygous
Syndromic Hear	COL9A1 c.407C>G, p.(Ser136Cys)	VUS	NM_001851.5	heterozygous
Syndromic Hear	EYA1 c.1051-10_1051-8del	VUS	NM_000503.5	heterozygous
Ret Pigm	USH2A c.9556_9556del, p.(Ser3186fs*31) / c.2276G>T, p.(Cys759Phe)	Pathogenic / Pathogenic	NM_007123.5	compound heterozygous
Ret Pigm	NR2E3 c.227G>A, p.(Arg76Gln) / c.310C>T, p.(Arg104Trp).	Pathogenic / Pathogenic	NM_014249.3	compound heterozygous
Ret Pigm	USH2A c.10712C>T, p.(Thr3571Met) / c.12145G>A, p.(Ala4049Thr)	Pathogenic / Pathogenic	NM_007123.5	compound heterozygous
Ret Pigm	USH2A c.10073G>A, p.(Cys3358Tyr) / c.920_923dup, p.(His308Glnfs*16)	Pathogenic / Pathogenic	NM_007123.5	compound heterozygous
Ret Pigm	CEP290 c.3249dup, p.(Arg1084Thrfs*11) / c.1065+1G>A	Pathogenic / Likely pathogenic	NM_025114.3	compound heterozygous
Syndromic Hear	USH2A c.5573-834A>G / c.8931_8932insAlu	Pathogenic / Likely pathogenic	NM_007123.5	compound heterozygous
Ret Pigm	PCARE c.3149_3149dup, p.(Pro1051fs) / c.2627_2628dup, p.(Trp877Hisfs*7)	Likely pathogenic / Likely pathogenic	NM_001029883.2	compound heterozygous
Ret Pigm	NR2E3 c.119-2A>C / c.908T>C, p.(Leu303Pro)	Pathogenic / VUS	NM_014249.3	compound heterozygous
Ret Pigm	EYS c.1185-6T>G / c.5825G>T, p.(Gly1942Val)	Pathogenic / VUS	NM_001142800.1	compound heterozygous
Ret Pigm	USH2A c.2299del, p.(Glu767Serfs*21) / c.3831_3834delinsG, p.(Leu1278del)	Pathogenic / VUS	NM_007123.5	compound heterozygous
